# Supplementary material for: Substituent Effects Control the Biological Activity of Mn(II) Imidazo[1,2-a]pyridine Complexes
Source: Molecules. 2026 Mar 17;31(6):1007. doi: 10.3390/molecules31061007 (PMC13028769; doi:10.3390/molecules31061007)
Supplement: Supplementary file 1 [file molecules-31-01007-s001.zip]

Archive with 1 entries (1 files):
- molecules-4182854-supplementary.pdf
